# Supplementary material for: Keratocyte Differentiation Is Regulated by NF-κB and TGFβ Signaling Crosstalk
Source: Int J Mol Sci. 2022 Sep 21;23(19):11073. doi: 10.3390/ijms231911073 (PMC9570283; doi:10.3390/ijms231911073)
Supplement: Supplementary file 1 [file ijms-23-11073-s001.zip]

Archive with 4 entries (4 files):
- Control.mp4
- IL-1beta+TGF-beta1.mp4
- IL-1beta.mp4
- TGF-beta1.mp4
